# Supplementary material for: Single nucleotide polymorphisms (SNPs) in the open reading frame (ORF) of prion protein gene (PRNP) in Nigerian livestock species
Source: BMC Genomics. 2024 Feb 14;25:177. doi: 10.1186/s12864-024-10070-2 (PMC10865551; doi:10.1186/s12864-024-10070-2)
Supplement: Supplementary file 1 — Supplementary Material 1 [file 12864_2024_10070_MOESM1_ESM.xlsx]

## Sheet: Supplementary File X-994 sample
Additional File 2. Information on the 994 sequences used in this study
S/N	Accession number	Sample ID	Country	Scientific name	References
1	MZ463488	189-NIG+PRPN-HORSE	Nigeria	Equus caballus	Current study
2	MZ463489	190-NIG+PRPN-HORSE	Nigeria	Equus caballus	Current study
3	MZ463490	191-NIG+PRPN-HORSE	Nigeria	Equus caballus	Current study
4	MZ463491	192-NIG+PRPN-HORSE	Nigeria	Equus caballus	Current study
5	MZ463492	193-NIG+PRPN-HORSE	Nigeria	Equus caballus	Current study
6	MZ463493	194-NIG+PRPN-HORSE	Nigeria	Equus caballus	Current study
7	MZ463494	195-NIG+PRPN-HORSE	Nigeria	Equus caballus	Current study
8	MZ463495	196-NIG+PRPN-HORSE	Nigeria	Equus caballus	Current study
9	MZ463496	197-NIG+PRPN-HORSE	Nigeria	Equus caballus	Current study
10	MZ463497	198-NIG+PRPN-HORSE	Nigeria	Equus caballus	Current study
11	MZ463498	199-NIG+PRPN-HORSE	Nigeria	Equus caballus	Current study
12	MZ463499	200-NIG+PRPN-HORSE	Nigeria	Equus caballus	Current study
13	MZ463325	158-DOG+NIG-PRNP	Nigeria	Canis lupus	Current study
14	MZ463326	159-DOG+NIG-PRNP	Nigeria	Canis lupus	Current study
15	MZ463327	160-DOG+NIG-PRNP	Nigeria	Canis lupus	Current study
16	MZ463328	161-DOG+NIG-PRNP	Nigeria	Canis lupus	Current study
17	MZ463329	162-DOG+NIG-PRNP	Nigeria	Canis lupus	Current study
18	MZ463330	163-DOG+NIG-PRNP	Nigeria	Canis lupus	Current study
19	MZ463331	164-DOG+NIG-PRNP	Nigeria	Canis lupus	Current study
20	MZ463332	165-DOG+NIG-PRNP	Nigeria	Canis lupus	Current study
21	MZ463333	166-DOG+NIG-PRNP	Nigeria	Canis lupus	Current study
22	MZ463334	167-DOG+NIG-PRNP	Nigeria	Canis lupus	Current study
23	MZ463335	168-DOG+NIG-PRNP	Nigeria	Canis lupus	Current study
24	MZ463336	169-DOG+NIG-PRNP	Nigeria	Canis lupus	Current study
25	MZ463337	170-DOG+NIG-PRNP	Nigeria	Canis lupus	Current study
26	MZ463338	171-DOG+NIG-PRNP	Nigeria	Canis lupus	Current study
27	MZ463339	172-DOG+NIG-PRNP	Nigeria	Canis lupus	Current study
28	MZ463340	173-DOG+NIG-PRNP	Nigeria	Canis lupus	Current study
29	MZ463341	174-DOG+NIG-PRNP	Nigeria	Canis lupus	Current study
30	MZ463342	175-DOG+NIG-PRNP	Nigeria	Canis lupus	Current study
31	MZ463343	176-DOG+NIG-PRNP	Nigeria	Canis lupus	Current study
32	MZ463344	177-DOG+NIG-PRNP	Nigeria	Canis lupus	Current study
33	MZ463345	178-DOG+NIG-PRNP	Nigeria	Canis lupus	Current study
34	MZ463346	179-DOG+NIG-PRNP	Nigeria	Canis lupus	Current study
35	MZ463347	180-DOG+NIG-PRNP	Nigeria	Canis lupus	Current study
36	MZ463348	181-DOG+NIG-PRNP	Nigeria	Canis lupus	Current study
37	MZ463349	182-DOG+NIG-PRNP	Nigeria	Canis lupus	Current study
38	MZ463350	183-DOG+NIG-PRNP	Nigeria	Canis lupus	Current study
39	MZ463351	184-DOG+NIG-PRNP	Nigeria	Canis lupus	Current study
40	MZ463352	185-DOG+NIG-PRNP	Nigeria	Canis lupus	Current study
41	MZ463353	186-DOG+NIG-PRNP	Nigeria	Canis lupus	Current study
42	MZ463354	187-DOG+NIG-PRNP	Nigeria	Canis lupus	Current study
43	MZ463355	188-DOG+NIG-PRNP	Nigeria	Canis lupus	Current study
44	OK041226	555-NIG	Nigeria	Camelus dromedarius	Current study
45	OK041227	KADCAMF10-384	Nigeria	Camelus dromedarius	Current study
46	OK041228	KADCAMF12-386	Nigeria	Camelus dromedarius	Current study
47	OK041229	KADCAMF13-387	Nigeria	Camelus dromedarius	Current study
48	OK041230	KADCAMF1-375	Nigeria	Camelus dromedarius	Current study
49	OK041231	KADCAMF14-388	Nigeria	Camelus dromedarius	Current study
50	OK041232	KADCAMF15-389	Nigeria	Camelus dromedarius	Current study
51	OK041233	KADCAMF16-390	Nigeria	Camelus dromedarius	Current study
52	OK041234	KADCAMF17-391	Nigeria	Camelus dromedarius	Current study
53	OK041235	KADCAMF18-392	Nigeria	Camelus dromedarius	Current study
54	OK041236	KADCAMF19-393	Nigeria	Camelus dromedarius	Current study
55	OK041237	KADCAMF20-394	Nigeria	Camelus dromedarius	Current study
56	OK041238	KADCAMF21-395	Nigeria	Camelus dromedarius	Current study
57	OK041239	KADCAMF22-396	Nigeria	Camelus dromedarius	Current study
58	OK041240	KADCAMF23-397	Nigeria	Camelus dromedarius	Current study
59	OK041241	KADCAMF2-376	Nigeria	Camelus dromedarius	Current study
60	OK041242	KADCAMF24-398	Nigeria	Camelus dromedarius	Current study
61	OK041243	KADCAMF25-679	Nigeria	Camelus dromedarius	Current study
62	OK041244	KADCAMF26-680	Nigeria	Camelus dromedarius	Current study
63	OK041245	KADCAMF3-377	Nigeria	Camelus dromedarius	Current study
64	OK041246	KADCAMF4-378	Nigeria	Camelus dromedarius	Current study
65	OK041247	KADCAMF5-379	Nigeria	Camelus dromedarius	Current study
66	OK041248	KADCAMF6-380	Nigeria	Camelus dromedarius	Current study
67	OK041249	KADCAMF7-381	Nigeria	Camelus dromedarius	Current study
68	OK041250	KADCAMF8-382	Nigeria	Camelus dromedarius	Current study
69	OK041251	KADCAMF9-383	Nigeria	Camelus dromedarius	Current study
70	OK041252	KADCAMM10-364	Nigeria	Camelus dromedarius	Current study
71	OK041253	KADCAMM11-365	Nigeria	Camelus dromedarius	Current study
72	OK041254	KADCAMM12-366	Nigeria	Camelus dromedarius	Current study
73	OK041255	KADCAMM13-367	Nigeria	Camelus dromedarius	Current study
74	OK041256	KADCAMM14-368	Nigeria	Camelus dromedarius	Current study
75	OK041257	KADCAMM15-369	Nigeria	Camelus dromedarius	Current study
76	OK041258	KADCAMM16-370	Nigeria	Camelus dromedarius	Current study
77	OK041259	KADCAMM17-371	Nigeria	Camelus dromedarius	Current study
78	OK041260	KADCAMM18-372	Nigeria	Camelus dromedarius	Current study
79	OK041261	KADCAMM19-373	Nigeria	Camelus dromedarius	Current study
80	OK041262	KADCAMM20-374	Nigeria	Camelus dromedarius	Current study
81	OK041263	KADCAMM2-356	Nigeria	Camelus dromedarius	Current study
82	OK041264	KADCAMM3-357	Nigeria	Camelus dromedarius	Current study
83	OK041265	KADCAMM4-358	Nigeria	Camelus dromedarius	Current study
84	OK041266	KADCAMM5-359	Nigeria	Camelus dromedarius	Current study
85	OK041267	KADCAMM6-360	Nigeria	Camelus dromedarius	Current study
86	OK041268	KADCAMM7-361	Nigeria	Camelus dromedarius	Current study
87	OK041269	KADCAMM8-362	Nigeria	Camelus dromedarius	Current study
88	OK041270	KADCAMM9-363	Nigeria	Camelus dromedarius	Current study
89	OK041271	KATCAMF2-353	Nigeria	Camelus dromedarius	Current study
90	OK041272	KATCAMF3-354	Nigeria	Camelus dromedarius	Current study
91	OK041273	KECAMF1-342	Nigeria	Camelus dromedarius	Current study
92	OK041274	KECAMF2-343	Nigeria	Camelus dromedarius	Current study
93	OK041275	KECAMF3-344	Nigeria	Camelus dromedarius	Current study
94	OK041276	KECAMF4-345	Nigeria	Camelus dromedarius	Current study
95	OK041277	KECAMF6-349	Nigeria	Camelus dromedarius	Current study
96	OK041278	KECAMF7-350	Nigeria	Camelus dromedarius	Current study
97	OK041279	KECAMF8-351	Nigeria	Camelus dromedarius	Current study
98	OK041280	KECAMM2-347	Nigeria	Camelus dromedarius	Current study
99	OK041281	SOCAMF1-336	Nigeria	Camelus dromedarius	Current study
100	OK041282	SOCAMF2-337	Nigeria	Camelus dromedarius	Current study
101	OK041283	SOCAMF3-338	Nigeria	Camelus dromedarius	Current study
102	OK041284	SOCAMF4-339	Nigeria	Camelus dromedarius	Current study
103	OK041285	SOCAMF5-340	Nigeria	Camelus dromedarius	Current study
104	OK041286	SOCAMM1-331	Nigeria	Camelus dromedarius	Current study
105	OK041287	SOCAMM2-332	Nigeria	Camelus dromedarius	Current study
106	OK041288	SOCAMM3-333	Nigeria	Camelus dromedarius	Current study
107	OK041289	SOCAMM4-334	Nigeria	Camelus dromedarius	Current study
108	OK041290	SOCAMM5-335	Nigeria	Camelus dromedarius	Current study
109	MZ463356	JOSGO1	Nigeria	Capra hircus	Adeola et al., 2022
110	MZ463357	JOSGO2	Nigeria	Capra hircus	Adeola et al., 2022
111	MZ463358	JOSGO3	Nigeria	Capra hircus	Adeola et al., 2022
112	MZ463359	JOSGO4	Nigeria	Capra hircus	Adeola et al., 2022
113	MZ463360	JOSGO5	Nigeria	Capra hircus	Adeola et al., 2022
114	MZ463361	JOSGO6	Nigeria	Capra hircus	Adeola et al., 2022
115	MZ463362	JOSGO7	Nigeria	Capra hircus	Adeola et al., 2022
116	MZ463363	JOSGO8	Nigeria	Capra hircus	Adeola et al., 2022
117	MZ463364	JOSGO9	Nigeria	Capra hircus	Adeola et al., 2022
118	MZ463365	JOSGO10	Nigeria	Capra hircus	Adeola et al., 2022
119	MZ463366	JOSGO11	Nigeria	Capra hircus	Adeola et al., 2022
120	MZ463367	JOSGO12	Nigeria	Capra hircus	Adeola et al., 2022
121	MZ463368	JOSGO13	Nigeria	Capra hircus	Adeola et al., 2022
122	MZ463369	JOSGO14	Nigeria	Capra hircus	Adeola et al., 2022
123	MZ463370	JOSGO15	Nigeria	Capra hircus	Adeola et al., 2022
124	MZ463371	JOSGO16	Nigeria	Capra hircus	Adeola et al., 2022
125	MZ463372	JOSGO17	Nigeria	Capra hircus	Adeola et al., 2022
126	MZ463373	JOSGO18	Nigeria	Capra hircus	Adeola et al., 2022
127	MZ463374	JOSGO19	Nigeria	Capra hircus	Adeola et al., 2022
128	MZ463375	JOSGO20	Nigeria	Capra hircus	Adeola et al., 2022
129	MZ463376	JOSGO21	Nigeria	Capra hircus	Adeola et al., 2022
130	MZ463377	JOSGO22	Nigeria	Capra hircus	Adeola et al., 2022
131	MZ463378	JOSGO23	Nigeria	Capra hircus	Adeola et al., 2022
132	MZ463379	JOSGO24	Nigeria	Capra hircus	Adeola et al., 2022
133	MZ463380	KADGOF1	Nigeria	Capra hircus	Adeola et al., 2022
134	MZ463381	KADGOF2	Nigeria	Capra hircus	Adeola et al., 2022
135	MZ463382	KADGOF3	Nigeria	Capra hircus	Adeola et al., 2022
136	MZ463383	KADGOF4	Nigeria	Capra hircus	Adeola et al., 2022
137	MZ463384	KADGOM1	Nigeria	Capra hircus	Adeola et al., 2022
138	MZ463385	KADGOM2	Nigeria	Capra hircus	Adeola et al., 2022
139	MZ463386	KADGOM3	Nigeria	Capra hircus	Adeola et al., 2022
140	MZ463387	KADGOM4	Nigeria	Capra hircus	Adeola et al., 2022
141	MZ463388	KADGOM5	Nigeria	Capra hircus	Adeola et al., 2022
142	MZ463389	KADGOM6	Nigeria	Capra hircus	Adeola et al., 2022
143	MZ463390	KADGOM7	Nigeria	Capra hircus	Adeola et al., 2022
144	MZ463391	KADGOM8	Nigeria	Capra hircus	Adeola et al., 2022
145	MZ463392	KADGOM9	Nigeria	Capra hircus	Adeola et al., 2022
146	MZ463393	KADGOM10	Nigeria	Capra hircus	Adeola et al., 2022
147	MZ463394	KADGOM11	Nigeria	Capra hircus	Adeola et al., 2022
148	MZ463395	KATGOF1	Nigeria	Capra hircus	Adeola et al., 2022
149	MZ463396	KATGOF2	Nigeria	Capra hircus	Adeola et al., 2022
150	MZ463397	KATGOF3	Nigeria	Capra hircus	Adeola et al., 2022
151	MZ463398	KATGOF4	Nigeria	Capra hircus	Adeola et al., 2022
152	MZ463399	KATGOF5	Nigeria	Capra hircus	Adeola et al., 2022
153	MZ463400	KATGOF6	Nigeria	Capra hircus	Adeola et al., 2022
154	MZ463401	KATGOF7	Nigeria	Capra hircus	Adeola et al., 2022
155	MZ463402	KATGOF8	Nigeria	Capra hircus	Adeola et al., 2022
156	MZ463403	KATGOF9	Nigeria	Capra hircus	Adeola et al., 2022
157	MZ463404	KATGOF10	Nigeria	Capra hircus	Adeola et al., 2022
158	MZ463405	KATGOF11	Nigeria	Capra hircus	Adeola et al., 2022
159	MZ463406	KATGOF12	Nigeria	Capra hircus	Adeola et al., 2022
160	MZ463407	KATGOM1	Nigeria	Capra hircus	Adeola et al., 2022
161	MZ463408	KATGOM2	Nigeria	Capra hircus	Adeola et al., 2022
162	MZ463409	KATGOM3	Nigeria	Capra hircus	Adeola et al., 2022
163	MZ463410	KATGOM4	Nigeria	Capra hircus	Adeola et al., 2022
164	MZ463411	KATGOM5	Nigeria	Capra hircus	Adeola et al., 2022
165	MZ463412	KATGOM6	Nigeria	Capra hircus	Adeola et al., 2022
166	MZ463413	KATGOM7	Nigeria	Capra hircus	Adeola et al., 2022
167	MZ463414	KATGOM8	Nigeria	Capra hircus	Adeola et al., 2022
168	MZ463415	KATGOM9	Nigeria	Capra hircus	Adeola et al., 2022
169	MZ463416	KATGOM10	Nigeria	Capra hircus	Adeola et al., 2022
170	MZ463417	KATGOM11	Nigeria	Capra hircus	Adeola et al., 2022
171	MZ463418	KATGOM12	Nigeria	Capra hircus	Adeola et al., 2022
172	MZ463419	KATGOM13	Nigeria	Capra hircus	Adeola et al., 2022
173	MZ463420	KATGOM14	Nigeria	Capra hircus	Adeola et al., 2022
174	MZ463421	KATGOM15	Nigeria	Capra hircus	Adeola et al., 2022
175	MZ463422	SOGOF1	Nigeria	Capra hircus	Adeola et al., 2022
176	MZ463423	SOGOF2	Nigeria	Capra hircus	Adeola et al., 2022
177	MZ463424	SOGOF3	Nigeria	Capra hircus	Adeola et al., 2022
178	MZ463425	SOGOF4	Nigeria	Capra hircus	Adeola et al., 2022
179	MZ463426	SOGOF5	Nigeria	Capra hircus	Adeola et al., 2022
180	MZ463427	SOGOF6	Nigeria	Capra hircus	Adeola et al., 2022
181	MZ463428	SOGOF7	Nigeria	Capra hircus	Adeola et al., 2022
182	MZ463429	SOGOM21	Nigeria	Capra hircus	Adeola et al., 2022
183	MZ463430	SOGOM22	Nigeria	Capra hircus	Adeola et al., 2022
184	MZ463431	SOZGOF1	Nigeria	Capra hircus	Adeola et al., 2022
185	MZ463432	SOZGOF2	Nigeria	Capra hircus	Adeola et al., 2022
186	MZ463433	SOZGOF3	Nigeria	Capra hircus	Adeola et al., 2022
187	MZ463434	SOZGOF4	Nigeria	Capra hircus	Adeola et al., 2022
188	MZ463435	SOZGOM1	Nigeria	Capra hircus	Adeola et al., 2022
189	MZ463436	SOZGOM2	Nigeria	Capra hircus	Adeola et al., 2022
190	MZ463437	SOZGOM3	Nigeria	Capra hircus	Adeola et al., 2022
191	MZ463438	SOZGOM4	Nigeria	Capra hircus	Adeola et al., 2022
192	MZ463439	SOZGOM5	Nigeria	Capra hircus	Adeola et al., 2022
193	MZ463440	SOZGOM6	Nigeria	Capra hircus	Adeola et al., 2022
194	MZ463441	SOZGOM7	Nigeria	Capra hircus	Adeola et al., 2022
195	MZ463442	SOZGOM8	Nigeria	Capra hircus	Adeola et al., 2022
196	MZ463443	SOZGOM9	Nigeria	Capra hircus	Adeola et al., 2022
197	MZ463444	SOZGOM10	Nigeria	Capra hircus	Adeola et al., 2022
198	MZ463445	SOZGOM11	Nigeria	Capra hircus	Adeola et al., 2022
199	MZ463446	SOZGOM12	Nigeria	Capra hircus	Adeola et al., 2022
200	MZ463447	SOZGOM13	Nigeria	Capra hircus	Adeola et al., 2022
201	MZ463448	SOZGOM14	Nigeria	Capra hircus	Adeola et al., 2022
202	MZ463449	SOZGOM15	Nigeria	Capra hircus	Adeola et al., 2022
203	MZ463450	TARGOF1	Nigeria	Capra hircus	Adeola et al., 2022
204	MZ463451	TARGOF2	Nigeria	Capra hircus	Adeola et al., 2022
205	MZ463452	TARGOF3	Nigeria	Capra hircus	Adeola et al., 2022
206	MZ463453	TARGOF4	Nigeria	Capra hircus	Adeola et al., 2022
207	MZ463454	TARGOF5	Nigeria	Capra hircus	Adeola et al., 2022
208	MZ463455	TARGOF6	Nigeria	Capra hircus	Adeola et al., 2022
209	MZ463456	TARGOF7	Nigeria	Capra hircus	Adeola et al., 2022
210	MZ463457	TARGOF8	Nigeria	Capra hircus	Adeola et al., 2022
211	MZ463458	TARGOF9	Nigeria	Capra hircus	Adeola et al., 2022
212	MZ463459	TARGOF10	Nigeria	Capra hircus	Adeola et al., 2022
213	MZ463460	TARGOF11	Nigeria	Capra hircus	Adeola et al., 2022
214	MZ463461	TARGOF12	Nigeria	Capra hircus	Adeola et al., 2022
215	MZ463462	TARGOF13	Nigeria	Capra hircus	Adeola et al., 2022
216	MZ463463	TARGOF14	Nigeria	Capra hircus	Adeola et al., 2022
217	MZ463464	TARGOF15	Nigeria	Capra hircus	Adeola et al., 2022
218	MZ463465	TARGOF16	Nigeria	Capra hircus	Adeola et al., 2022
219	MZ463466	TARGOF17	Nigeria	Capra hircus	Adeola et al., 2022
220	MZ463467	TARGOF18	Nigeria	Capra hircus	Adeola et al., 2022
221	MZ463468	TARGOF19	Nigeria	Capra hircus	Adeola et al., 2022
222	MZ463469	TARGOF20	Nigeria	Capra hircus	Adeola et al., 2022
223	MZ463470	TARGOF21	Nigeria	Capra hircus	Adeola et al., 2022
224	MZ463471	TARGOF22	Nigeria	Capra hircus	Adeola et al., 2022
225	MZ463472	TARGOF23	Nigeria	Capra hircus	Adeola et al., 2022
226	MZ463473	TARGOF24	Nigeria	Capra hircus	Adeola et al., 2022
227	MZ463474	TARGOF25	Nigeria	Capra hircus	Adeola et al., 2022
228	MZ463475	TARGOF26	Nigeria	Capra hircus	Adeola et al., 2022
229	MZ463476	TARGOF27	Nigeria	Capra hircus	Adeola et al., 2022
230	MZ463477	TARGOM1	Nigeria	Capra hircus	Adeola et al., 2022
231	MZ463478	TARGOM2	Nigeria	Capra hircus	Adeola et al., 2022
232	MZ463479	TARGOM3	Nigeria	Capra hircus	Adeola et al., 2022
233	MZ463480	TARGOM4	Nigeria	Capra hircus	Adeola et al., 2022
234	MZ463481	TARGOM5	Nigeria	Capra hircus	Adeola et al., 2022
235	MZ463482	TARGOM6	Nigeria	Capra hircus	Adeola et al., 2022
236	MZ463483	TARGOM7	Nigeria	Capra hircus	Adeola et al., 2022
237	MZ463484	TARGOM8	Nigeria	Capra hircus	Adeola et al., 2022
238	MZ463485	TARGOM9	Nigeria	Capra hircus	Adeola et al., 2022
239	MZ463486	TARGOM10	Nigeria	Capra hircus	Adeola et al., 2022
240	MZ463487	TARGOM11	Nigeria	Capra hircus	Adeola et al., 2022
241	KADSHF1	KADSHF1	Nigeria	Ovies aries	Adeola et al., 2023
242	KADSHF2	KADSHF2	Nigeria	Ovies aries	Adeola et al., 2023
243	KADSHF3	KADSHF3	Nigeria	Ovies aries	Adeola et al., 2023
244	KADSHF4	KADSHF4	Nigeria	Ovies aries	Adeola et al., 2023
245	KADSHF5	KADSHF5	Nigeria	Ovies aries	Adeola et al., 2023
246	KADSHF6	KADSHF6	Nigeria	Ovies aries	Adeola et al., 2023
247	KADSHF7	KADSHF7	Nigeria	Ovies aries	Adeola et al., 2023
248	KADSHF8	KADSHF8	Nigeria	Ovies aries	Adeola et al., 2023
249	KADSHF9	KADSHF9	Nigeria	Ovies aries	Adeola et al., 2023
250	KADSHF10	KADSHF10	Nigeria	Ovies aries	Adeola et al., 2023
251	KADSHF11	KADSHF11	Nigeria	Ovies aries	Adeola et al., 2023
252	KADSHF12	KADSHF12	Nigeria	Ovies aries	Adeola et al., 2023
253	KADSHF13	KADSHF13	Nigeria	Ovies aries	Adeola et al., 2023
254	KADSHF14	KADSHF14	Nigeria	Ovies aries	Adeola et al., 2023
255	KADSHF15	KADSHF15	Nigeria	Ovies aries	Adeola et al., 2023
256	KADSHF16	KADSHF16	Nigeria	Ovies aries	Adeola et al., 2023
257	KADSHF17	KADSHF17	Nigeria	Ovies aries	Adeola et al., 2023
258	KADSHF18	KADSHF18	Nigeria	Ovies aries	Adeola et al., 2023
259	KADSHM1	KADSHM1	Nigeria	Ovies aries	Adeola et al., 2023
260	KADSHM2	KADSHM2	Nigeria	Ovies aries	Adeola et al., 2023
261	KADSHM3	KADSHM3	Nigeria	Ovies aries	Adeola et al., 2023
262	KADSHM4	KADSHM4	Nigeria	Ovies aries	Adeola et al., 2023
263	KADSHM5	KADSHM5	Nigeria	Ovies aries	Adeola et al., 2023
264	KADSHM6	KADSHM6	Nigeria	Ovies aries	Adeola et al., 2023
265	KADSHM7	KADSHM7	Nigeria	Ovies aries	Adeola et al., 2023
266	KADSHM8	KADSHM8	Nigeria	Ovies aries	Adeola et al., 2023
267	KADSHM9	KADSHM9	Nigeria	Ovies aries	Adeola et al., 2023
268	KADSHM10	KADSHM10	Nigeria	Ovies aries	Adeola et al., 2023
269	KADSHM11	KADSHM11	Nigeria	Ovies aries	Adeola et al., 2023
270	KADSHM12	KADSHM12	Nigeria	Ovies aries	Adeola et al., 2023
271	KADSHM13	KADSHM13	Nigeria	Ovies aries	Adeola et al., 2023
272	KADSHM14	KADSHM14	Nigeria	Ovies aries	Adeola et al., 2023
273	KADSHM15	KADSHM15	Nigeria	Ovies aries	Adeola et al., 2023
274	KATSHF1	KATSHF1	Nigeria	Ovies aries	Adeola et al., 2023
275	KATSHF2	KATSHF2	Nigeria	Ovies aries	Adeola et al., 2023
276	KATSHF3	KATSHF3	Nigeria	Ovies aries	Adeola et al., 2023
277	KATSHF4	KATSHF4	Nigeria	Ovies aries	Adeola et al., 2023
278	KATSHF5	KATSHF5	Nigeria	Ovies aries	Adeola et al., 2023
279	KATSHF6	KATSHF6	Nigeria	Ovies aries	Adeola et al., 2023
280	KATSHF7	KATSHF7	Nigeria	Ovies aries	Adeola et al., 2023
281	KATSHF8	KATSHF8	Nigeria	Ovies aries	Adeola et al., 2023
282	KATSHM1	KATSHM1	Nigeria	Ovies aries	Adeola et al., 2023
283	KATSHM2	KATSHM2	Nigeria	Ovies aries	Adeola et al., 2023
284	KATSHM3	KATSHM3	Nigeria	Ovies aries	Adeola et al., 2023
285	KATSHM4	KATSHM4	Nigeria	Ovies aries	Adeola et al., 2023
286	KATSHM5	KATSHM5	Nigeria	Ovies aries	Adeola et al., 2023
287	KATSHM6	KATSHM6	Nigeria	Ovies aries	Adeola et al., 2023
288	KATSHM7	KATSHM7	Nigeria	Ovies aries	Adeola et al., 2023
289	SOSHF1	SOSHF1	Nigeria	Ovies aries	Adeola et al., 2023
290	SOSHF2	SOSHF2	Nigeria	Ovies aries	Adeola et al., 2023
291	SOSHF3	SOSHF3	Nigeria	Ovies aries	Adeola et al., 2023
292	SOSHF4	SOSHF4	Nigeria	Ovies aries	Adeola et al., 2023
293	SOSHF5	SOSHF5	Nigeria	Ovies aries	Adeola et al., 2023
294	SOSHF6	SOSHF6	Nigeria	Ovies aries	Adeola et al., 2023
295	SOSHF7	SOSHF7	Nigeria	Ovies aries	Adeola et al., 2023
296	SOSHF8	SOSHF8	Nigeria	Ovies aries	Adeola et al., 2023
297	SOSHF9	SOSHF9	Nigeria	Ovies aries	Adeola et al., 2023
298	SOSHM1	SOSHM1	Nigeria	Ovies aries	Adeola et al., 2023
299	SOSHM2	SOSHM2	Nigeria	Ovies aries	Adeola et al., 2023
300	SOSHM3	SOSHM3	Nigeria	Ovies aries	Adeola et al., 2023
301	SOSHM4	SOSHM4	Nigeria	Ovies aries	Adeola et al., 2023
302	SOSHM5	SOSHM5	Nigeria	Ovies aries	Adeola et al., 2023
303	SOSHM6	SOSHM6	Nigeria	Ovies aries	Adeola et al., 2023
304	SOSHM7	SOSHM7	Nigeria	Ovies aries	Adeola et al., 2023
305	SOSHM8	SOSHM8	Nigeria	Ovies aries	Adeola et al., 2023
306	SOSHM9	SOSHM9	Nigeria	Ovies aries	Adeola et al., 2023
307	SOSHM10	SOSHM10	Nigeria	Ovies aries	Adeola et al., 2023
308	SOSHM11	SOSHM11	Nigeria	Ovies aries	Adeola et al., 2023
309	SOSHM12	SOSHM12	Nigeria	Ovies aries	Adeola et al., 2023
310	SOSHM13	SOSHM13	Nigeria	Ovies aries	Adeola et al., 2023
311	SOSHM14	SOSHM14	Nigeria	Ovies aries	Adeola et al., 2023
312	SOSHM15	SOSHM15	Nigeria	Ovies aries	Adeola et al., 2023
313	TARSHF1	TARSHF1	Nigeria	Ovies aries	Adeola et al., 2023
314	TARSHF2	TARSHF2	Nigeria	Ovies aries	Adeola et al., 2023
315	TARSHF3	TARSHF3	Nigeria	Ovies aries	Adeola et al., 2023
316	TARSHF4	TARSHF4	Nigeria	Ovies aries	Adeola et al., 2023
317	TARSHF5	TARSHF5	Nigeria	Ovies aries	Adeola et al., 2023
318	TARSHF6	TARSHF6	Nigeria	Ovies aries	Adeola et al., 2023
319	TARSHF7	TARSHF7	Nigeria	Ovies aries	Adeola et al., 2023
320	TARSHF8	TARSHF8	Nigeria	Ovies aries	Adeola et al., 2023
321	TARSHF9	TARSHF9	Nigeria	Ovies aries	Adeola et al., 2023
322	TARSHF10	TARSHF10	Nigeria	Ovies aries	Adeola et al., 2023
323	TARSHF11	TARSHF11	Nigeria	Ovies aries	Adeola et al., 2023
324	TARSHF12	TARSHF12	Nigeria	Ovies aries	Adeola et al., 2023
325	TARSHF13	TARSHF13	Nigeria	Ovies aries	Adeola et al., 2023
326	TARSHF14	TARSHF14	Nigeria	Ovies aries	Adeola et al., 2023
327	TARSHF15	TARSHF15	Nigeria	Ovies aries	Adeola et al., 2023
328	TARSHF16	TARSHF16	Nigeria	Ovies aries	Adeola et al., 2023
329	TARSHF17	TARSHF17	Nigeria	Ovies aries	Adeola et al., 2023
330	TARSHF18	TARSHF18	Nigeria	Ovies aries	Adeola et al., 2023
331	TARSHF19	TARSHF19	Nigeria	Ovies aries	Adeola et al., 2023
332	TARSHF20	TARSHF20	Nigeria	Ovies aries	Adeola et al., 2023
333	TARSHF21	TARSHF21	Nigeria	Ovies aries	Adeola et al., 2023
334	TARSHF23	TARSHF23	Nigeria	Ovies aries	Adeola et al., 2023
335	TARSHF24	TARSHF24	Nigeria	Ovies aries	Adeola et al., 2023
336	TARSHF25	TARSHF25	Nigeria	Ovies aries	Adeola et al., 2023
337	TARSHF26	TARSHF26	Nigeria	Ovies aries	Adeola et al., 2023
338	TARSHF27	TARSHF27	Nigeria	Ovies aries	Adeola et al., 2023
339	TARSHM1	TARSHM1	Nigeria	Ovies aries	Adeola et al., 2023
340	TARSHM2	TARSHM2	Nigeria	Ovies aries	Adeola et al., 2023
341	TARSHM3	TARSHM3	Nigeria	Ovies aries	Adeola et al., 2023
342	TARSHM4	TARSHM4	Nigeria	Ovies aries	Adeola et al., 2023
343	TARSHM5	TARSHM5	Nigeria	Ovies aries	Adeola et al., 2023
344	TARSHM6	TARSHM6	Nigeria	Ovies aries	Adeola et al., 2023
345	TARSHM7	TARSHM7	Nigeria	Ovies aries	Adeola et al., 2023
346	TARSHM8	TARSHM8	Nigeria	Ovies aries	Adeola et al., 2023
347	TARSHM9	TARSHM9	Nigeria	Ovies aries	Adeola et al., 2023
348	TARSHM10	TARSHM10	Nigeria	Ovies aries	Adeola et al., 2023
349	TARSHM11	TARSHM11	Nigeria	Ovies aries	Adeola et al., 2023
350	TARSHM12	TARSHM12	Nigeria	Ovies aries	Adeola et al., 2023
351	TARSHM13	TARSHM13	Nigeria	Ovies aries	Adeola et al., 2023
352	TARSHM14	TARSHM14	Nigeria	Ovies aries	Adeola et al., 2023
353	TARSHM15	TARSHM15	Nigeria	Ovies aries	Adeola et al., 2023
354	TARSHM16	TARSHM16	Nigeria	Ovies aries	Adeola et al., 2023
355	TARSHM17	TARSHM17	Nigeria	Ovies aries	Adeola et al., 2023
356	TARSHM18	TARSHM18	Nigeria	Ovies aries	Adeola et al., 2023
357	TARSHM19	TARSHM19	Nigeria	Ovies aries	Adeola et al., 2023
358	TARSHM20	TARSHM20	Nigeria	Ovies aries	Adeola et al., 2023
359	TARSHM21	TARSHM21	Nigeria	Ovies aries	Adeola et al., 2023
360	TARSHM22	TARSHM22	Nigeria	Ovies aries	Adeola et al., 2023
361	TARSHM23	TARSHM23	Nigeria	Ovies aries	Adeola et al., 2023
362	TARSHM24	TARSHM24	Nigeria	Ovies aries	Adeola et al., 2023
363	TARSHM25	TARSHM25	Nigeria	Ovies aries	Adeola et al., 2023
364	TARSHM26	TARSHM26	Nigeria	Ovies aries	Adeola et al., 2023
365	TARSHM27	TARSHM27	Nigeria	Ovies aries	Adeola et al., 2023
366	TARSHM28	TARSHM28	Nigeria	Ovies aries	Adeola et al., 2023
367	NG_009087	NG_009087-HUMAN-Homo_sapiens_prion		Homo sapiens	Li et al., 2021
368	U08307	U08307-Macaca_mulatta_prion		Macaca mulatta	Gene bank
369	NM_001143798	NM_001143798-HORSE+PRPN		Equus caballus	Perez et al., 2010
370	EU887260	EU887260+M7-HORSE+PRPN	China	Equus caballus	Wang et al., 2008
371	EU887259	EU887259+M6-HORSE+PRPN	China	Equus caballus	Wang et al., 2009
372	EU887258	EU887258+M5-HORSE+PRPN	China	Equus caballus	Wang et al., 2010
373	EU887257	EU887257+M4-HORSE+PRPN	China	Equus caballus	Wang et al., 2011
374	EU887256	EU887256+M3-HORSE+PRPN	China	Equus caballus	Wang et al., 2012
375	EU887255	EU887255+M2-HORSE+PRPN	China	Equus caballus	Wang et al., 2013
376	EU887254	EU887254+M1-HORSE+PRPN	China	Equus caballus	Wang et al., 2014
377	AY133051	AY133051-HORSE+PRPN	Netherland	Equus caballus	Wang et al., 2015
378	XM_023625926	XM_023625926+X3-HORSE+PRPN		Equus caballus	Gene bank
379	XM_023625925	XM_023625925+X2-HORSE+PRPN		Equus caballus	Gene bank
380	XM_023625924	XM_023625924+X1-HORSE+PRPN		Equus caballus	Gene bank
381	AF117318	AF117318-HORSE+PRPN	Germany	Equus caballus	Schatzl et al., 1998
382	AF117317	AF117317-HORSE+PRPN	Germany	Equus caballus	Schatzl et al., 1998
383	AB195279	AB195279-HORSE+PRPN	China	Equus caballus	Xiangmei et al., 2004
384	EF165072	EF165072-HORSE+PRPN	Czech Republic	Equus caballus	Osickova and Horin, 2006
385	EF165071	EF165071-HORSE+PRPN	Czech Republic	Equus caballus	Osickova and Horin, 2007
386	EF165070	EF165070-HORSE+PRPN	Czech Republic	Equus caballus	Osickova and Horin, 2008
387	EU887253	EU887253-HORSE+PRPN	Czech Republic	Equus caballus	Osickova and Horin, 2009
388	EU887252	EU887252-HORSE+PRPN	Czech Republic	Equus caballus	Osickova and Horin, 2010
389	EU887251	EU887251+P9-HORSE+PRPN	Czech Republic	Equus caballus	Osickova and Horin, 2010
390	EU887250	EU887250+P8-HORSE+PRPN	China	Equus caballus	Wang et al., 2008
391	EU88724	EU887249+P7-HORSE+PRPN	China	Equus caballus	Wang et al., 2009
392	EU887248	EU887248+P6-HORSE+PRPN	China	Equus caballus	Wang et al., 2010
393	EU887246	EU887246+P4-HORSE+PRPN	China	Equus caballus	Wang et al., 2011
394	EU887247	EU887247+P5-HORSE+PRPN	China	Equus caballus	Wang et al., 2012
395	EU887245	EU887245+P3-HORSE+PRPN	China	Equus caballus	Wang et al., 2013
396	EU887244	EU887244+P2-HORSE+PRPN	China	Equus caballus	Wang et al., 2014
397	EU887243	EU887243+P1-HORSE+PRPN	China	Equus caballus	Wang et al., 2015
398	AF117312	AF117312-HORSE+PRPN	Germany	Equus caballus	Schatzl et al., 1998
399	XM_008519788	XM_008519788+X2-HORSE+PRPN		Equus caballus	Gene bank
400	XM_008519786	XM_008519786+X1-HORSE+PRPN		Equus caballus	Gene bank
401	EF165075	EF165075-HORSE+PRPN	Czech Republic	Equus caballus	Osickova and Horin, 2010
402	NM_001013423	NM_001013423-DOG-PRNP		Canis lupus	Marin-Moreno et al., 2021
403	JX218959	JX218959-CLF17DOG-PRNP	United Kingdom	Canis lupus	Stewart et al., 2012
404	JX218958	JX218958-CLF16DOG-PRNP	United Kingdom	Canis lupus	Stewart et al., 2012
405	JX218957	JX218957-CLF15DOG-PRNP	United Kingdom	Canis lupus	Stewart et al., 2012
406	JX218956	JX218956-CLF14DOG-PRNP	United Kingdom	Canis lupus	Stewart et al., 2012
407	FJ870767	FJ870767-tmp2DOG-PRNP	China	Canis lupus	Zhang et al., 2009
408	FJ870766	FJ870766-tmp1DOG-PRNP	China	Canis lupus	Zhang et al., 2009
409	KY649563	KY649563-Doberman_PinscherDOG-PRNP	Spain	Canis lupus	Fernandez-Borges and Castilla, 2017
410	KY649562	KY649562-PoodleDOG-PRNP	Spain	Canis lupus	Fernandez-Borges and Castilla, 2017
411	KY649561	KY649561-PointerDOG-PRNP	Spain	Canis lupus	Fernandez-Borges and Castilla, 2017
412	KY649560	KY649560-Border_CollieDOG-PRNP	Spain	Canis lupus	Fernandez-Borges and Castilla, 2017
413	KY649559	KY649559-Old_English_SheepdogDOG-PRNP	Spain	Canis lupus	Fernandez-Borges and Castilla, 2017
414	KY649558	KY649558-Belgian_TervurenDOG-PRNP	Spain	Canis lupus	Fernandez-Borges and Castilla, 2017
415	KY649557	KY649557-SchipperkeDOG-PRNP	Spain	Canis lupus	Fernandez-Borges and Castilla, 2017
416	KY649556	KY649556-White_ShepherdDOG-PRNP	Spain	Canis lupus	Fernandez-Borges and Castilla, 2017
417	KY649555	KY649555-Belgian_MalinoisDOG-PRNP	Spain	Canis lupus	Fernandez-Borges and Castilla, 2017
418	KY649554	KY649554-Pyrenean_ShepherdDOG-PRNP	Spain	Canis lupus	Fernandez-Borges and Castilla, 2017
419	KY649553	KY649553-German_Wirehaired_PointerDOG-PRNP	Spain	Canis lupus	Fernandez-Borges and Castilla, 2017
420	KY649552	KY649552-Australian_ShepherdDOG-PRNP	Spain	Canis lupus	Fernandez-Borges and Castilla, 2017
421	KY649551	KY649551-Cocker_SpanielDOG-PRNP	Spain	Canis lupus	Fernandez-Borges and Castilla, 2017
422	DQ444488	DQ444488-DOG-PRNP	China	Canis lupus	Wu et al., 2006
423	DQ444487	DQ444487-DOG-PRNP	China	Canis lupus	Wu et al., 2006
424	AF042843	AF042843-DOG-PRNP	Dublin	Canis lupus	Doyle aand Rogers, 1998
425	EF139170	EF139170-DOG-PRNP	Italy	Canis lupus	Barbieri et al., 2006
426	XM_038432823	XM_038432823-X3DOG-PRNP		Canis lupus	Gene bank
427	XM_038432821	XM_038432821-X1DOG-PRNP		Canis lupus	Gene bank
428	XM_038432822	XM_038432822-X2-DOG-PRNP		Canis lupus	Gene bank
429	XM_038432824	XM_038432824-X4-DOG-PRNP		Canis lupus	Gene bank
430	MG018983	MG018983-DOG-PRNP	United States	Canis lupus	Haley et al., 2017
431	AF113938	AF113938-dachshund-DOG-PRNP	Germany	Canis lupus	Wopfner et al., 1998
432	AF113937	AF113937-hallstromii-DOG-PRNP	Germany	Canis lupus	Wopfner et al., 1998
433	AF022714	AF022714-DOG-PRNP	United States	Canis lupus	Rohwer and Edelman, 1997
434	JX218950	JX218950-Speothos+venaticus-DOG-PRNP	United Kingdom	Canis lupus	Stewart et al., 2012
435	EU341507	EU341507-Nyctereutes+procyonoides-DOG-PRNP	United States	Canis lupus	Maj et al., 2007
436	XM_010972734	XM_010972734-C_bactrianus	China	Camelus bactrianus	Gene bank
437	HQ204566	HQ204566-C_bactrianus	China	Camelus bactrianus	Xu et al., 2012
438	HQ204567	HQ204567-C_bactrianus	China	Camelus bactrianus	Xu et al., 2012
439	JF514091	JF514091-C_bactrianus	China	Camelus dromedarius	Xu et al., 2012
440	JF514092	JF514092-C_bactrianus	China	Camelus bactrianus	Xu et al., 2012
441	JF514093	JF514093-C_bactrianus	China	Camelus bactrianus	Xu et al., 2012
442	JF514094	JF514094-C_bactrianus	China	Camelus bactrianus	Xu et al., 2012
443	JF514095	JF514095-C_bactrianus	China	Camelus bactrianus	Xu et al., 2012
444	JF514096	JF514096-C_bactrianus	China	Camelus bactrianus	Xu et al., 2012
445	JF514097	JF514097-C_bactrianus	China	Camelus bactrianus	Xu et al., 2012
446	JF514098	JF514098-C_bactrianus	China	Camelus bactrianus	Xu et al., 2012
447	JF514099	JF514099-C_bactrianus	China	Camelus bactrianus	Xu et al., 2012
448	JF514100	JF514100-C_bactrianus	China	Camelus bactrianus	Xu et al., 2012
449	JF514101	JF514101-C_bactrianus	China	Camelus bactrianus	Xu et al., 2012
450	JF514102	JF514102-C_bactrianus	China	Camelus bactrianus	Xu et al., 2012
451	JF514103	JF514103-C_bactrianus	China	Camelus bactrianus	Xu et al., 2012
452	JF514104	JF514104-C_bactrianus	China	Camelus bactrianus	Xu et al., 2012
453	JF514105	JF514105-C_bactrianus	China	Camelus bactrianus	Xu et al., 2012
454	JF514106	JF514106-C_bactrianus	China	Camelus bactrianus	Xu et al., 2012
455	JF514107	JF514107-C_bactrianus	China	Camelus bactrianus	Xu et al., 2012
456	JF514108	JF514108-C_bactrianus	China	Camelus bactrianus	Xu et al., 2012
457	JF514109	JF514109-C_bactrianus	China	Camelus bactrianus	Xu et al., 2012
458	JF514110	JF514110-C_bactrianus	China	Camelus bactrianus	Xu et al., 2012
459	JF514111	JF514111-C_bactrianus	China	Camelus bactrianus	Xu et al., 2012
460	JF514112	JF514112-C_bactrianus	China	Camelus bactrianus	Xu et al., 2012
461	JF514113	JF514113-C_bactrianus	China	Camelus bactrianus	Xu et al., 2012
462	JF514114	JF514114-C_bactrianus	China	Camelus bactrianus	Xu et al., 2012
463	JF514115	JF514115-C_bactrianus	China	Camelus bactrianus	Xu et al., 2012
464	JF514116	JF514116-C_bactrianus	China	Camelus bactrianus	Xu et al., 2012
465	JF514117	JF514117-C_bactrianus	China	Camelus bactrianus	Xu et al., 2012
466	JF514118	JF514118-C_bactrianus	China	Camelus bactrianus	Xu et al., 2012
467	MF990557	MF990557-C_dromedarius	Italy	Camelus dromedarius	Babelhadj et al., 2017
468	MF990558	MF990558-C_dromedarius	Italy	Camelus dromedarius	Babelhadj et al., 2017
469	MF990559	MF990559-C_dromedarius	Italy	Camelus dromedarius	Babelhadj et al., 2017
470	XM_031434200	XM_031434200-C_dromedarius		Camelus dromedarius	Gene bank
471	XM_031434201	XM_031434201-C_dromedarius		Camelus dromedarius	Gene bank
472	XM_031434202	XM_031434202-C_dromedarius		Camelus dromedarius	Gene bank
473	MK655460	MK655460-C_dromedarius	Italy	Camelus dromedarius	Kaouadji et al, 2019
474	MK655461	MK655461-C_dromedarius	Italy	Camelus dromedarius	Kaouadji et al, 2019
475	Y09760	Y09760-C_dromedarius	United Kingdom	Camelus dromedarius	Kaluz et al., 1997
476	MF685344	MF685344-C_dromedarius	Egypt	Camelus dromedarius	Abd El-Aziem et al., 2017
477	AY723284	AY723284-C_bactrianus	China	Camelus bactrianus	Wu et al., 2004
478	AY723285	AY723285-C_bactrianus	China	Camelus bactrianus	Wu et al., 2004
479	MT076071	MT076071-GO	Poland	Capra hircus	Polak et al., 2020
480	NM_001314247	NM_001314247-GO		Capra hircus	Mandal et al., 2022
481	DQ013244	DQ013244-GO	Italy	Capra hircus	Vaccari et al., 2006
482	AY723292	AY723292-SY200303-GO	China	Capra hircus	Wu et al., 2004
483	AY723291	AY723291-SY200302-GO	China	Capra hircus	Wu et al., 2004
484	AY723290	AY723290-SY200301-GO	China	Capra hircus	Wu et al., 2004
485	DQ345068	DQ345068-240P-GO	Italy	Capra hircus	Acutis et al., 2006
486	DQ345067	DQ345067-137I/240P-GO	Italy	Capra hircus	Acutis et al., 2006
487	DQ345066	DQ345066-133Q/240P-GO	Italy	Capra hircus	Acutis et al., 2006
488	S82626	S82626-GO	African	Capra hircus	Obermaier et al., 1995
489	EF192309	EF192309-142T/240S-GO	Northern and Southern Italy	Capra hircus	Acutis et al., 2008
490	EF192310	EF192310.-194P/240S-GO	Northern and Southern Italy	Capra hircus	Acutis et al., 2008
491	MN117968	MN117968-Raighar-GO	India	Capra hircus	Mandal et al., 2019
492	MN117967	MN117967-Ganjam-GO	India	Capra hircus	Mandal et al., 2019
493	AF486138	AF486138-110P-GO	Italy	Capra hircus	Vaccari et al., 2002
494	AF486137	AF486137-37V-GO	Italy	Capra hircus	Vaccari et al., 2002
495	AF486136	AF486136-240S-GO	Italy	Capra hircus	Vaccari et al., 2002
496	AF486135	AF486135-143R-GO	Italy	Capra hircus	Vaccari et al., 2002
497	AF486134	AF486134-37V/240S-GO	Italy	Capra hircus	Vaccari et al., 2002
498	AF486136	AF117316-PBL-GO	Germany	Capra hircus	Wopfner et al., 1999
499	AF117315	AF117315-GO	United States	Capra hircus	Wopfner et al., 1999
500	KP715245	KP715245-BG52-GO	India	Capra hircus	Debroy et al., 2015
501	KP715244	KP715244-BG12-GO	India	Capra hircus	Debroy et al., 2015
502	KP715243	KP715243-BG2-GO	India	Capra hircus	Debroy et al., 2015
503	X74758	X74758-GO	United Kingdom	Capra hircus	Pecora et al., 1993
504	XM_005688157	XM_005688157_X1-GO		Capra hircus	Gene bank
505	X91999	X91999-GO	United Kingdom	Capra hircus	Goldmann et al., 1995
506	EU032305	EU032305-11-GO	United Kingdom	Capra hircus	Perucchini et al., 2007
507	EU032304	EU032304-10-GO	United Kingdom	Capra hircus	Perucchini et al., 2007
508	GQ497228	GQ497228-KM-9207-GO	Pakistan	Capra hircus	Hussain et al., 2011
509	GQ497223	GQ497223-HN-6401-GO	Pakistan	Capra hircus	Hussain et al., 2011
510	GQ497222	GQ497222-KM-9211-GO	Pakistan	Capra hircus	Hussain et al., 2011
511	FJ151011	FJ151011-GO	United States	Capra hircus	White and Waldron, 2008
512	M31313	M31313-SH	United Kingdom	Ovis aries	Goldmann et al., 1990
513	HQ197671	HQ197671-Ts15-SH	China	Ovis aries	Xu et al., 2011
514	HQ197670	HQ197670-Ts12-SH	China	Ovis aries	Xu et al., 2011
515	HQ197669	HQ197669-Ts20-SH	China	Ovis aries	Xu et al., 2011
516	HQ197668	HQ197668-Ts4-SH	China	Ovis aries	Xu et al., 2011
517	HM803994	HM803994-Tan-SH	China	Ovis aries	Xu et al., 2011
518	AF195247	AF195247-AQ176K-SH	China	Ovis aries	Vaccari et al., 2001
519	AJ567986	AJ567986-A141FRQ-SH	Greece	Ovis aries	Billinis et al., 2004
520	AJ567988	AJ567988-VRQ-SH	Greece	Ovis aries	Billinis et al., 2004
521	AJ567987	AJ567987-T136RQ-SH	Greece	Ovis aries	Billinis et al., 2004
522	AJ567985	AJ567985-AR171R-SH	Greece	Ovis aries	Billinis et al., 2004
523	AJ567984	AJ567984-ARQ-SH	Greece	Ovis aries	Billinis et al., 2004
524	AJ567983	AJ567983-AH154Q-SH	Greece	Ovis aries	Billinis et al., 2004
525	AJ567982	AJ567982-AR171H-SH	Greece	Ovis aries	Billinis et al., 2004
526	AJ567981	AJ567981-AR171K-SH	Greece	Ovis aries	Billinis et al., 2004
527	DQ149502	DQ149502-171-SH	China	Ovis aries	Lan et al., 2006
528	DQ149501	DQ149501-170-SH	China	Ovis aries	Lan et al., 2006
529	DQ149500	DQ149500-169-SH	China	Ovis aries	Lan et al., 2006
530	DQ149499	DQ149499-168-SH	China	Ovis aries	Lan et al., 2006
531	DQ149498	DQ149498-167-SH	China	Ovis aries	Lan et al., 2006
532	DQ149497	DQ149497-166-SH	China	Ovis aries	Lan et al., 2006
533	DQ149496	DQ149496-165-SH	China	Ovis aries	Lan et al., 2006
534	DQ149495	DQ149495-164-SH	China	Ovis aries	Lan et al., 2006
535	DQ149494	DQ149494-163-SH	China	Ovis aries	Lan et al., 2006
536	DQ149493	DQ149493-162-SH	China	Ovis aries	Lan et al., 2006
537	DQ149492	DQ149492-161-SH	China	Ovis aries	Lan et al., 2006
538	DQ149491	DQ149491-160-SH	China	Ovis aries	Lan et al., 2006
539	DQ149490	DQ149490-159-SH	China	Ovis aries	Lan et al., 2006
540	DQ149489	DQ149489-158-SH	China	Ovis aries	Lan et al., 2006
541	DQ149488	DQ149488-157-SH	China	Ovis aries	Lan et al., 2006
542	DQ149487	DQ149487-156-SH	China	Ovis aries	Lan et al., 2006
543	DQ149486	DQ149486-155-SH	China	Ovis aries	Lan et al., 2006
544	DQ149485	DQ149485-154-SH	China	Ovis aries	Lan et al., 2006
545	DQ149484	DQ149484-153-SH	China	Ovis aries	Lan et al., 2006
546	DQ149483	DQ149483-152-SH	China	Ovis aries	Lan et al., 2006
547	DQ149482	DQ149482-151-SH	China	Ovis aries	Lan et al., 2006
548	DQ149481	DQ149481-150-SH	China	Ovis aries	Lan et al., 2006
549	DQ149480	DQ149480-149-SH	China	Ovis aries	Lan et al., 2006
550	DQ149479	DQ149479-148-SH	China	Ovis aries	Lan et al., 2006
551	DQ149478	DQ149478-147-SH	China	Ovis aries	Lan et al., 2006
552	DQ149477	DQ149477-146-SH	China	Ovis aries	Lan et al., 2006
553	DQ149476	DQ149476-145-SH	China	Ovis aries	Lan et al., 2006
554	DQ149475	DQ149475-144-SH	China	Ovis aries	Lan et al., 2006
555	DQ149474	DQ149474-143-SH	China	Ovis aries	Lan et al., 2006
556	DQ149473	DQ149473-142-SH	China	Ovis aries	Lan et al., 2006
557	DQ149472	DQ149472-141-SH	China	Ovis aries	Lan et al., 2006
558	DQ149471	DQ149471-140-SH	China	Ovis aries	Lan et al., 2006
559	DQ149470	DQ149470-139-SH	China	Ovis aries	Lan et al., 2006
560	DQ149469	DQ149469-138-SH	China	Ovis aries	Lan et al., 2006
561	DQ149468	DQ149468-137-SH	China	Ovis aries	Lan et al., 2006
562	DQ149467	DQ149467-136-SH	China	Ovis aries	Lan et al., 2006
563	DQ149466	DQ149466-135-SH	China	Ovis aries	Lan et al., 2006
564	DQ149465	DQ149465-134-SH	China	Ovis aries	Lan et al., 2006
565	DQ149464	DQ149464-133-SH	China	Ovis aries	Lan et al., 2006
566	DQ149463	DQ149463-132-SH	China	Ovis aries	Lan et al., 2006
567	DQ149462	DQ149462-131-SH	China	Ovis aries	Lan et al., 2006
568	DQ149461	DQ149461-130-SH	China	Ovis aries	Lan et al., 2006
569	DQ149460	DQ149460-129-SH	China	Ovis aries	Lan et al., 2006
570	DQ149459	DQ149459-128-SH	China	Ovis aries	Lan et al., 2006
571	DQ149458	DQ149458-127-SH	China	Ovis aries	Lan et al., 2006
572	DQ149457	DQ149457-126-SH	China	Ovis aries	Lan et al., 2006
573	DQ149456	DQ149456-125-SH	China	Ovis aries	Lan et al., 2006
574	DQ149455	DQ149455-124-SH	China	Ovis aries	Lan et al., 2006
575	DQ149454	DQ149454-123-SH	China	Ovis aries	Lan et al., 2006
576	DQ149453	DQ149453-122-SH	China	Ovis aries	Lan et al., 2006
577	DQ149452	DQ149452-121-SH	China	Ovis aries	Lan et al., 2006
578	DQ149451	DQ149451-120-SH	China	Ovis aries	Lan et al., 2006
579	DQ149450	DQ149450-119-SH	China	Ovis aries	Lan et al., 2006
580	DQ149449	DQ149449-118-SH	China	Ovis aries	Lan et al., 2006
581	DQ149448	DQ149448-117-SH	China	Ovis aries	Lan et al., 2006
582	DQ149447	DQ149447-116-SH	China	Ovis aries	Lan et al., 2006
583	DQ149446	DQ149446-115-SH	China	Ovis aries	Lan et al., 2006
584	DQ149445	DQ149445-114-SH	China	Ovis aries	Lan et al., 2006
585	DQ149444	DQ149444-113-SH	China	Ovis aries	Lan et al., 2006
586	DQ149443	DQ149443-112-SH	China	Ovis aries	Lan et al., 2006
587	DQ149442	DQ149442-111-SH	China	Ovis aries	Lan et al., 2006
588	DQ149441	DQ149441-110-SH	China	Ovis aries	Lan et al., 2006
589	DQ149440	DQ149440-109-SH	China	Ovis aries	Lan et al., 2006
590	DQ149439	DQ149439-108-SH	China	Ovis aries	Lan et al., 2006
591	DQ149438	DQ149438-107-SH	China	Ovis aries	Lan et al., 2006
592	DQ149437	DQ149437-106-SH	China	Ovis aries	Lan et al., 2006
593	DQ149436	DQ149436-105-SH	China	Ovis aries	Lan et al., 2006
594	DQ149435	DQ149435-104-SH	China	Ovis aries	Lan et al., 2006
595	DQ149434	DQ149434-103-SH	China	Ovis aries	Lan et al., 2006
596	DQ149433	DQ149433-102-SH	China	Ovis aries	Lan et al., 2006
597	DQ149432	DQ149432-101-SH	China	Ovis aries	Lan et al., 2006
598	DQ149431	DQ149431-100-SH	China	Ovis aries	Lan et al., 2006
599	DQ149430	DQ149430-99-SH	China	Ovis aries	Lan et al., 2006
600	DQ149429	DQ149429-98-SH	China	Ovis aries	Lan et al., 2006
601	DQ149428	DQ149428-97-SH	China	Ovis aries	Lan et al., 2006
602	DQ149427	DQ149427-96-SH	China	Ovis aries	Lan et al., 2006
603	DQ149426	DQ149426-95-SH	China	Ovis aries	Lan et al., 2006
604	DQ149425	DQ149425-94-SH	China	Ovis aries	Lan et al., 2006
605	DQ149424	DQ149424-93-SH	China	Ovis aries	Lan et al., 2006
606	DQ149423	DQ149423-92-SH	China	Ovis aries	Lan et al., 2006
607	DQ149422	DQ149422-91-SH	China	Ovis aries	Lan et al., 2006
608	DQ149421	DQ149421-90-SH	China	Ovis aries	Lan et al., 2006
609	DQ149420	DQ149420-89-SH	China	Ovis aries	Lan et al., 2006
610	DQ149419	DQ149419-88-SH	China	Ovis aries	Lan et al., 2006
611	DQ149418	DQ149418-87-SH	China	Ovis aries	Lan et al., 2006
612	DQ149417	DQ149417-86-SH	China	Ovis aries	Lan et al., 2006
613	DQ149416	DQ149416-85-SH	China	Ovis aries	Lan et al., 2006
614	DQ149415	DQ149415-84-SH	China	Ovis aries	Lan et al., 2006
615	DQ149414	DQ149414-83-SH	China	Ovis aries	Lan et al., 2006
616	DQ149413	DQ149413-82-SH	China	Ovis aries	Lan et al., 2006
617	DQ149412	DQ149412-81-SH	China	Ovis aries	Lan et al., 2006
618	DQ149411	DQ149411-80-SH	China	Ovis aries	Lan et al., 2006
619	DQ149410	DQ149410-79-SH	China	Ovis aries	Lan et al., 2006
620	DQ149409	DQ149409-78-SH	China	Ovis aries	Lan et al., 2006
621	DQ149408	DQ149408-77-SH	China	Ovis aries	Lan et al., 2006
622	DQ149407	DQ149407-76-SH	China	Ovis aries	Lan et al., 2006
623	DQ149406	DQ149406-75-SH	China	Ovis aries	Lan et al., 2006
624	DQ149405	DQ149405-74-SH	China	Ovis aries	Lan et al., 2006
625	DQ149404	DQ149404-73-SH	China	Ovis aries	Lan et al., 2006
626	DQ149403	DQ149403-72-SH	China	Ovis aries	Lan et al., 2006
627	DQ149402	DQ149402-71-SH	China	Ovis aries	Lan et al., 2006
628	DQ149401	DQ149401-70-SH	China	Ovis aries	Lan et al., 2006
629	DQ149400	DQ149400-69-SH	China	Ovis aries	Lan et al., 2006
630	DQ149399	DQ149399-68-SH	China	Ovis aries	Lan et al., 2006
631	DQ149398	DQ149398-67-SH	China	Ovis aries	Lan et al., 2006
632	DQ149397	DQ149397-66-SH	China	Ovis aries	Lan et al., 2006
633	DQ149396	DQ149396-65-SH	China	Ovis aries	Lan et al., 2006
634	DQ149395	DQ149395-64-SH	China	Ovis aries	Lan et al., 2006
635	DQ149394	DQ149394-63-SH	China	Ovis aries	Lan et al., 2006
636	DQ149393	DQ149393-62-SH	China	Ovis aries	Lan et al., 2006
637	DQ149392	DQ149392-61-SH	China	Ovis aries	Lan et al., 2006
638	DQ149391	DQ149391-60-SH	China	Ovis aries	Lan et al., 2006
639	DQ149390	DQ149390-59-SH	China	Ovis aries	Lan et al., 2006
640	DQ149389	DQ149389-58-SH	China	Ovis aries	Lan et al., 2006
641	DQ149388	DQ149388-57-SH	China	Ovis aries	Lan et al., 2006
642	DQ149387	DQ149387-56-SH	China	Ovis aries	Lan et al., 2006
643	DQ149386	DQ149386-55-SH	China	Ovis aries	Lan et al., 2006
644	DQ149385	DQ149385-54-SH	China	Ovis aries	Lan et al., 2006
645	DQ149384	DQ149384-53-SH	China	Ovis aries	Lan et al., 2006
646	DQ149383	DQ149383-52-SH	China	Ovis aries	Lan et al., 2006
647	DQ149382	DQ149382-51-SH	China	Ovis aries	Lan et al., 2006
648	DQ149381	DQ149381-50-SH	China	Ovis aries	Lan et al., 2006
649	DQ149380	DQ149380-49-SH	China	Ovis aries	Lan et al., 2006
650	DQ149379	DQ149379-48-SH	China	Ovis aries	Lan et al., 2006
651	DQ149378	DQ149378-47-SH	China	Ovis aries	Lan et al., 2006
652	DQ149377	DQ149377-46-SH	China	Ovis aries	Lan et al., 2006
653	DQ149376	DQ149376-45-SH	China	Ovis aries	Lan et al., 2006
654	DQ149375	DQ149375-44-SH	China	Ovis aries	Lan et al., 2006
655	DQ149374	DQ149374-43-SH	China	Ovis aries	Lan et al., 2006
656	DQ149373	DQ149373-42-SH	China	Ovis aries	Lan et al., 2006
657	DQ149372	DQ149372-41-SH	China	Ovis aries	Lan et al., 2006
658	DQ149371	DQ149371-40-SH	China	Ovis aries	Lan et al., 2006
659	DQ149370	DQ149370-39-SH	China	Ovis aries	Lan et al., 2006
660	DQ149369	DQ149369-38-SH	China	Ovis aries	Lan et al., 2006
661	DQ149368	DQ149368-37-SH	China	Ovis aries	Lan et al., 2006
662	DQ149367	DQ149367-36-SH	China	Ovis aries	Lan et al., 2006
663	DQ149366	DQ149366-35-SH	China	Ovis aries	Lan et al., 2006
664	DQ149365	DQ149365-34-SH	China	Ovis aries	Lan et al., 2006
665	DQ149364	DQ149364-33-SH	China	Ovis aries	Lan et al., 2006
666	DQ149363	DQ149363-32-SH	China	Ovis aries	Lan et al., 2006
667	DQ149362	DQ149362-31-SH	China	Ovis aries	Lan et al., 2006
668	DQ149361	DQ149361-30-SH	China	Ovis aries	Lan et al., 2006
669	DQ149360	DQ149360-29-SH	China	Ovis aries	Lan et al., 2006
670	DQ149359	DQ149359-28-SH	China	Ovis aries	Lan et al., 2006
671	DQ149358	DQ149358-27-SH	China	Ovis aries	Lan et al., 2006
672	DQ149357	DQ149357-26-SH	China	Ovis aries	Lan et al., 2006
673	DQ149356	DQ149356-25-SH	China	Ovis aries	Lan et al., 2006
674	DQ149355	DQ149355-24-SH	China	Ovis aries	Lan et al., 2006
675	DQ149354	DQ149354-23-SH	China	Ovis aries	Lan et al., 2006
676	DQ149353	DQ149353-22-SH	China	Ovis aries	Lan et al., 2006
677	DQ149352	DQ149352-21-SH	China	Ovis aries	Lan et al., 2006
678	DQ149351	DQ149351-20-SH	China	Ovis aries	Lan et al., 2006
679	DQ149350	DQ149350-19-SH	China	Ovis aries	Lan et al., 2006
680	DQ149349	DQ149349-18-SH	China	Ovis aries	Lan et al., 2006
681	DQ149348	DQ149348-17-SH	China	Ovis aries	Lan et al., 2006
682	DQ149347	DQ149347-16-SH	China	Ovis aries	Lan et al., 2006
683	DQ149346	DQ149346-15-SH	China	Ovis aries	Lan et al., 2006
684	DQ149345	DQ149345-14-SH	China	Ovis aries	Lan et al., 2006
685	DQ149344	DQ149344-13-SH	China	Ovis aries	Lan et al., 2006
686	DQ149343	DQ149343-12-SH	China	Ovis aries	Lan et al., 2006
687	DQ149342	DQ149342-11-SH	China	Ovis aries	Lan et al., 2006
688	DQ149341	DQ149341-10-SH	China	Ovis aries	Lan et al., 2006
689	DQ149340	DQ149340-9-SH	China	Ovis aries	Lan et al., 2006
690	DQ149339	DQ149339-8-SH	China	Ovis aries	Lan et al., 2006
691	DQ149338	DQ149338-7-SH	China	Ovis aries	Lan et al., 2006
692	DQ149337	DQ149337-6-SH	China	Ovis aries	Lan et al., 2006
693	DQ149336	DQ149336-5-SH	China	Ovis aries	Lan et al., 2006
694	DQ149335	DQ149335-4-SH	China	Ovis aries	Lan et al., 2006
695	DQ149334	DQ149334-3-SH	China	Ovis aries	Lan et al., 2006
696	DQ149333	DQ149333-2-SH	China	Ovis aries	Lan et al., 2006
697	DQ149332	DQ149332-1-SH	China	Ovis aries	Lan et al., 2006
698	AY723288	AY723288-MY200302-SH	China	Ovis aries	Wu et al., 2004
699	AY723287	AY723287-MY200301-SH	China	Ovis aries	Wu et al., 2004
700	EF153678	EF153678-ARK142Q-SH	Italy	Ovis aries	Vaccari et al., 2007
701	KF830262	KF830262-ARQ6OR-SH	Tunisia	Ovis aries	Kdidi et al., 2014
702	KF830261	KF830261-AG151RQ-SH	Tunisia	Ovis aries	Kdidi et al., 2013
703	AF180389	AF180389-A143RQ-SH	United States	Ovis aries	O'Rourke et l., 1999
704	AB621928	AB621928-ARR-SH	Japan	Ovis aries	Kikuchi et al., 2011
705	AB621927	AB621927-ARQ-SH	Japan	Ovis aries	Kikuchi et al., 2011
706	NM_001009481	NM_001009481-SH		Ovis aries	Marin-Moreno et al., 2021
707	AJ000681	AJ000681-AQQ211-SH	Netherlands	Ovis aries	Belt et al., 1996
708	AJ223072	AJ223072-SH	Netherlands	Ovis aries	Belt et al., 1996
709	AJ000738	AJ000738-VQ-SH	Netherlands	Ovis aries	Belt et al., 1996
710	AJ000737	AJ000737-AH154Q-SH	Netherlands	Ovis aries	Belt et al., 1996
711	AJ000736	AJ000736-AR-SH	Netherlands	Ovis aries	Belt et al., 1996
712	AJ000734	AJ000734-AH-SH	Netherlands	Ovis aries	Belt et al., 1996
713	AJ000739	AJ000739-AQ_(wt)-SH	Netherlands	Ovis aries	Belt et al., 1996
714	AJ000735	AJ000735-T112AQ-SH	Netherlands	Ovis aries	Belt et al., 1996
715	AJ000680	AJ000680-AF141Q-SH	Netherlands	Ovis aries	Belt et al., 1996
716	AJ000679	AJ000679-AT137Q-SH	Netherlands	Ovis aries	Belt et al., 1996
717	DQ677090	DQ677090-GY31-SH	China	Ovis aries	Lan et al., 2006
718	DQ677089	DQ677089-GY30-SH	China	Ovis aries	Lan et al., 2006
719	DQ677088	DQ677088-GY29-SH	China	Ovis aries	Lan et al., 2006
720	DQ677087	DQ677087-Gy28-SH	China	Ovis aries	Lan et al., 2006
721	DQ677086	DQ677086-GY25-SH	China	Ovis aries	Lan et al., 2006
722	DQ677085	DQ677085-GY24-SH	China	Ovis aries	Lan et al., 2006
723	DQ677084	DQ677084-GY23-SH	China	Ovis aries	Lan et al., 2006
724	DQ677083	DQ677083-GY22-SH	China	Ovis aries	Lan et al., 2006
725	DQ677082	DQ677082-GY21-SH	China	Ovis aries	Lan et al., 2006
726	DQ677081	DQ677081-GY19-SH	China	Ovis aries	Lan et al., 2006
727	DQ677080	DQ677080-GY17-SH	China	Ovis aries	Lan et al., 2006
728	DQ677079	DQ677079-GY15-SH	China	Ovis aries	Lan et al., 2006
729	DQ677078	DQ677078-GY14-SH	China	Ovis aries	Lan et al., 2006
730	DQ677077	DQ677077-GY13-SH	China	Ovis aries	Lan et al., 2006
731	DQ677076	DQ677076-GY12-SH	China	Ovis aries	Lan et al., 2006
732	DQ677075	DQ677075-GY11-SH	China	Ovis aries	Lan et al., 2006
733	DQ677074	DQ677074-GY10-SH	China	Ovis aries	Lan et al., 2006
734	DQ677073	DQ677073-GY8-SH	China	Ovis aries	Lan et al., 2006
735	DQ677072	DQ677072-GY6-SH	China	Ovis aries	Lan et al., 2006
736	DQ677071	DQ677071-GY5-SH	China	Ovis aries	Lan et al., 2006
737	DQ677070	DQ677070-GY4-SH	China	Ovis aries	Lan et al., 2006
738	DQ677069	DQ677069-GY2-SH	China	Ovis aries	Lan et al., 2006
739	DQ677068	DQ677068-GY1-SH	China	Ovis aries	Lan et al., 2006
740	DQ677067	DQ677067-GD28-SH	China	Ovis aries	Lan et al., 2006
741	DQ677066	DQ677066-GD26-SH	China	Ovis aries	Lan et al., 2006
742	DQ677065	DQ677065-GD22-SH	China	Ovis aries	Lan et al., 2006
743	DQ677064	DQ677064-GD21-SH	China	Ovis aries	Lan et al., 2006
744	DQ677063	DQ677063-GD20-SH	China	Ovis aries	Lan et al., 2006
745	DQ677062	DQ677062-GD19-SH	China	Ovis aries	Lan et al., 2006
746	DQ677061	DQ677061-GD18-SH	China	Ovis aries	Lan et al., 2006
747	DQ677060	DQ677060-GD17-SH	China	Ovis aries	Lan et al., 2006
748	DQ677059	DQ677059-GD16-SH	China	Ovis aries	Lan et al., 2006
749	DQ677058	DQ677058-GD15-SH	China	Ovis aries	Lan et al., 2006
750	DQ677057	DQ677057-GD13-SH	China	Ovis aries	Lan et al., 2006
751	DQ677056	DQ677056-GD9-SH	China	Ovis aries	Lan et al., 2006
752	DQ677055	DQ677055-GD8-SH	China	Ovis aries	Lan et al., 2006
753	DQ677054	DQ677054-GD6-SH	China	Ovis aries	Lan et al., 2006
754	DQ677053	DQ677053-GD5-SH	China	Ovis aries	Lan et al., 2006
755	DQ677052	DQ677052-GD2-SH	China	Ovis aries	Lan et al., 2006
756	DQ677051	DQ677051-DW29-SH	China	Ovis aries	Lan et al., 2006
757	DQ677050	DQ677050-DW28-SH	China	Ovis aries	Lan et al., 2006
758	DQ677049	DQ677049-DW27-SH	China	Ovis aries	Lan et al., 2006
759	DQ677048	DQ677048-DW26-SH	China	Ovis aries	Lan et al., 2006
760	DQ677047	DQ677047-DW25-SH	China	Ovis aries	Lan et al., 2006
761	DQ677046	DQ677046-DW24-SH	China	Ovis aries	Lan et al., 2006
762	DQ677045	DQ677045-DW23-SH	China	Ovis aries	Lan et al., 2006
763	DQ677044	DQ677044-DW22-SH	China	Ovis aries	Lan et al., 2006
764	DQ677043	DQ677043-DW21-SH	China	Ovis aries	Lan et al., 2006
765	DQ677042	DQ677042-DW20-SH	China	Ovis aries	Lan et al., 2006
766	DQ677041	DQ677041-DW19-SH	China	Ovis aries	Lan et al., 2006
767	DQ677040	DQ677040-DW18-SH	China	Ovis aries	Lan et al., 2006
768	DQ677039	DQ677039-DW14-SH	China	Ovis aries	Lan et al., 2006
769	DQ677038	DQ677038-DW13-SH	China	Ovis aries	Lan et al., 2006
770	DQ677037	DQ677037-DW10-SH	China	Ovis aries	Lan et al., 2006
771	DQ677036	DQ677036-DW9-SH	China	Ovis aries	Lan et al., 2006
772	DQ677035	DQ677035-DW7-SH	China	Ovis aries	Lan et al., 2006
773	DQ677034	DQ677034-DW6-SH	China	Ovis aries	Lan et al., 2006
774	DQ677033	DQ677033-DW2-SH	China	Ovis aries	Lan et al., 2006
775	DQ677032	DQ677032-DQ11-SH	China	Ovis aries	Lan et al., 2006
776	DQ677031	DQ677031-DQ10-SH	China	Ovis aries	Lan et al., 2006
777	DQ677030	DQ677030-DQ4-SH	China	Ovis aries	Lan et al., 2006
778	DQ677029	DQ677029-DQ3-SH	China	Ovis aries	Lan et al., 2006
779	DQ677028	DQ677028-DQ1-SH	China	Ovis aries	Lan et al., 2006
780	FJ404779	FJ404779-200117482_MALRQ/MALRR-SH	United States	Ovis aries	Heaton et al., 2008
781	GQ380576	GQ380576-200941201_MAFRQP/MAFRQP-SH	United States	Ovis aries	Heaton et al., 2009
782	EF189728	EF189728-200665931_ARK/ARK-SH	United States	Ovis aries	Heaton et al., 2006
783	FJ404778	FJ404778-200310125_TALRQ/TALRQ-SH	United States	Ovis aries	Heaton et al., 2008
784	FJ404777	FJ404777-200210034_TALRQ/MALRQ-SH	United States	Ovis aries	Heaton et al., 2008
785	FJ404776	FJ404776-200865003_AFRQ/AFRQ-SH	United States	Ovis aries	Heaton et al., 2008
786	EF189729	EF189729-200665217_ARK/ARR-SH	United States	Ovis aries	Heaton et al., 2006
787	EF189727	EF189727-200665234_ARK/ARQ-SH	United States	Ovis aries	Heaton et al., 2006
788	EF189726	EF189726-200665213_ARK/ARH-SH	United States	Ovis aries	Heaton et al., 2006
789	EF189725	EF189725-200665201_ARK/AHQ-SH	United States	Ovis aries	Heaton et al., 2006
790	EF189724	EF189724-200277004_ALRQ/AFRQ-SH	United States	Ovis aries	Heaton et al., 2006
791	EF189723	EF189723-200603590_ALRQ/ALRQ-SH	United States	Ovis aries	Heaton et al., 2006
792	EF189722	EF189722-200665222_ARK/VRQ-SH	United States	Ovis aries	Heaton et al., 2006
793	DQ345757	DQ345757-199950927_ARK/ARQ-SH	United States	Ovis aries	Heaton et al., 2005
794	AY909542	AY909542-199935904_AHQ/AHQ-SH	United States	Ovis aries	Heaton et al., 2005
795	AY907694	AY907694-200450173_ARH/VRQ-SH	United States	Ovis aries	Heaton et al., 2005
796	AY907693	AY907693-200450134_ARH/ARQ-SH	United States	Ovis aries	Heaton et al., 2005
797	AY907692	AY907692-200450114_ARH/AHQ-SH	United States	Ovis aries	Heaton et al., 2005
798	AY907691	AY907691-200423666_ARR/ARR-SH	United States	Ovis aries	Heaton et al., 2005
799	AY907690	AY907690-200423529_ARQ/VRQ-SH	United States	Ovis aries	Heaton et al., 2005
800	AY907689	AY907689-200423510_ARQ/ARQ-SH	United States	Ovis aries	Heaton et al., 2005
801	AY907688	AY907688-200423500_ARR/VRQ-SH	United States	Ovis aries	Heaton et al., 2005
802	AY907687	AY907687-200206039_ARQ/AHQ-SH	United States	Ovis aries	Heaton et al., 2005
803	AY907686	AY907686-200177091_AHQ/VRQ-SH	United States	Ovis aries	Heaton et al., 2005
804	AY907685	AY907685-200123331_VRQ/VRQ-SH	United States	Ovis aries	Heaton et al., 2005
805	AY907684	AY907684-200106929_ARQ/ARR-SH	United States	Ovis aries	Heaton et al., 2005
806	AY907683	AY907683-200006024_ARH/ARH-SH	United States	Ovis aries	Heaton et al., 2005
807	AY907682	AY907682-199735002_ARR/AHQ-SH	United States	Ovis aries	Heaton et al., 2005
808	AY907681	AY907681-200450394_ARR/ARH-SH	United States	Ovis aries	Heaton et al., 2005
809	AY228473.1_Odocoileus_hemionus_hemionus	AY228473.1_Odocoileus_hemionus_hemionus-SH+OG		Odocoileus hemionus hemionus	Jewell and Williams, 2005
810	AY237542.1_Cervus_elaphus_nelsoni	AY237542.1_Cervus_elaphus_nelsoni-SH+OG		Cervus elaphus nelsoni	Jewell and Williams, 2003
811	AY286008.1_Odocoileus_virginianus	AY286008.1_Odocoileus_virginianus-SH-OG		Odocoileus virginianus	Jewell and Williams, 2003
812	AY286007.1_Cervus_dama	AY286007.1_Cervus_dama-SH-OG		Cervus dama	Jewell and Williams, 2003
813	DQ408530	DQ408530-SH	China	Ovis aries	Zhang et al., 2006
814	DQ346682	DQ346682-SH	Canada	Ovis aries	Babar et al., 2005
815	U67922	U67922-SH	United States	Ovis aries	Lee et al., 1996
816	AY029774	AY029774-SH	China	Ovis aries	Li and Tien, 2001
817	GQ497224	GQ497224-HN-6404-SH	Pakistan	Ovis aries	Hussain et al., 2011
818	AY350275	AY350275-19BWDTamu-ARQ/ARQ-SH	United States	Ovis aries	Seabury and Derr, 2003
819	AY350274	AY350274-14B-ARR/ARQ-SH	United States	Ovis aries	Seabury and Derr, 2003
820	AY350273	AY350273-8B-ARR/ARR-SH	United States	Ovis aries	Seabury and Derr, 2003
821	AY350272	AY350272-23B-VRQ/ARQ-SH	United States	Ovis aries	Seabury and Derr, 2003
822	AY350271	AY350271-17BTamu-ARR/ARR-SH	United States	Ovis aries	Seabury and Derr, 2003
823	AY350270	AY350270-4BTamu-ARR/ARQ-SH	United States	Ovis aries	Seabury and Derr, 2003
824	AY350269	AY350269-6BTamu-ARR/ARQ-SH	United States	Ovis aries	Seabury and Derr, 2003
825	AY350268	AY350268-5ATamu-ARR/ARR-SH	United States	Ovis aries	Seabury and Derr, 2003
826	AY350267	AY350267-2BTamu-ARQ/ARQ-SH	United States	Ovis aries	Seabury and Derr, 2003
827	AY350266	AY350266-20BTamu-ARR/ARQ-SH	United States	Ovis aries	Seabury and Derr, 2003
828	AY350265	AY350265-18BTamu-ARR/ARQ-SH	United States	Ovis aries	Seabury and Derr, 2003
829	AY350264	AY350264-9ATamu-ARR/ARR-SH	United States	Ovis aries	Seabury and Derr, 2003
830	AY350263	AY350263-8ATamu-ARR/AHQ-SH	United States	Ovis aries	Seabury and Derr, 2003
831	AY350262	AY350262-7ATamu-ARR/ARQ-SH	United States	Ovis aries	Seabury and Derr, 2003
832	AY350261	AY350261-6ATamu-ARR/ARR-SH	United States	Ovis aries	Seabury and Derr, 2003
833	AY350260	AY350260-1ATamu-ARR/ARQ-SH	United States	Ovis aries	Seabury and Derr, 2003
834	AY350259	AY350259-16BTamu-ARR/ARQ-SH	United States	Ovis aries	Seabury and Derr, 2003
835	AY350258	AY350258-13BTamu-ARR/ARQ-SH	United States	Ovis aries	Seabury and Derr, 2003
836	AY350257	AY350257-1BTamu-PARQ/ARQ-SH	United States	Ovis aries	Seabury and Derr, 2003
837	AY350256	AY350256-15BTamu-ARQ/ARQ-SH	United States	Ovis aries	Seabury and Derr, 2003
838	AY350255	AY350255-3BTamu-ARR/VRQ-SH	United States	Ovis aries	Seabury and Derr, 2003
839	AY350254	AY350254-7BTamu-PARQ/ARQ-SH	United States	Ovis aries	Seabury and Derr, 2003
840	AY350253	AY350253-10BTamu-ARR/ARQ-SH	United States	Ovis aries	Seabury and Derr, 2003
841	AY350252	AY350252-9BTamu-ARR/ARQ-SH	United States	Ovis aries	Seabury and Derr, 2003
842	AY350251	AY350251-24BTamu-ARR/ARQ-SH	United States	Ovis aries	Seabury and Derr, 2003
843	AY350250	AY350250-12BTamu-PARQ/ARQ-SH	United States	Ovis aries	Seabury and Derr, 2003
844	AY350249	AY350249-5BTamu-PARQ/ARQ-SH	United States	Ovis aries	Seabury and Derr, 2003
845	AY350248	AY350248-21BTamu-ARQ/ARQ-SH	United States	Ovis aries	Seabury and Derr, 2003
846	AY350247	AY350247-3A3Tamu-PARQ-SH	United States	Ovis aries	Seabury and Derr, 2003
847	AY350246	AY350246-3A1Tamu-ARR-SH	United States	Ovis aries	Seabury and Derr, 2003
848	AY350245	AY350245-4A.3Tamu-ARR-SH	United States	Ovis aries	Seabury and Derr, 2003
849	AY350244	AY350244-11B.2Tamu-AHQ-SH	United States	Ovis aries	Seabury and Derr, 2003
850	AY350243	AY350243-11B.1Tamu-ARR-SH	United States	Ovis aries	Seabury and Derr, 2003
851	AY350242	AY350242-2ATamu-ARR/ARR-SH	United States	Ovis aries	Seabury and Derr, 2003
852	AY350241	AY350241-10ATamu-ARR/ARR-SH	United States	Ovis aries	Seabury and Derr, 2003
853	DQ677232	DQ677232-ZY135-SH	China	Ovies aries	Lan et al., 2006
854	DQ677231	DQ677231-ZY134-SH	China	Ovies aries	Lan et al., 2006
855	DQ677230	DQ677230-ZY133-SH	China	Ovies aries	Lan et al., 2006
856	DQ677229	DQ677229-ZY131-SH	China	Ovies aries	Lan et al., 2006
857	DQ677228	DQ677228-ZY126-SH	China	Ovies aries	Lan et al., 2006
858	DQ677227	DQ677227-ZY124-SH	China	Ovies aries	Lan et al., 2006
859	DQ677226	DQ677226-ZY120-SH	China	Ovies aries	Lan et al., 2006
860	DQ677225	DQ677225-ZY115-SH	China	Ovies aries	Lan et al., 2006
861	DQ677224	DQ677224-ZY114-SH	China	Ovies aries	Lan et al., 2006
862	DQ677223	DQ677223-ZY113-SH	China	Ovies aries	Lan et al., 2006
863	DQ677222	DQ677222-ZY109-SH	China	Ovies aries	Lan et al., 2006
864	DQ677221	DQ677221-ZT29-SH	China	Ovies aries	Lan et al., 2006
865	DQ677220	DQ677220-ZT24-SH	China	Ovies aries	Lan et al., 2006
866	DQ677219	DQ677219-ZT20-SH	China	Ovies aries	Lan et al., 2006
867	DQ677218	DQ677218-ZT18-SH	China	Ovies aries	Lan et al., 2006
868	DQ677217	DQ677217-ZT16-SH	China	Ovies aries	Lan et al., 2006
869	DQ677216	DQ677216-ZT12-SH	China	Ovies aries	Lan et al., 2006
870	DQ677215	DQ677215-ZT10-SH	China	Ovies aries	Lan et al., 2006
871	DQ677214	DQ677214-ZT7-SH	China	Ovies aries	Lan et al., 2006
872	DQ677213	DQ677213-ZT1-SH	China	Ovies aries	Lan et al., 2006
873	DQ677212	DQ677212-XW29-SH	China	Ovies aries	Lan et al., 2006
874	DQ677211	DQ677211-XW26-SH	China	Ovies aries	Lan et al., 2006
875	DQ677210	DQ677210-XW25-SH	China	Ovies aries	Lan et al., 2006
876	DQ677209	DQ677209-XW23-SH	China	Ovies aries	Lan et al., 2006
877	DQ677208	DQ677208-XW21-SH	China	Ovies aries	Lan et al., 2006
878	DQ677207	DQ677207-XW20-SH	China	Ovies aries	Lan et al., 2006
879	DQ677206	DQ677206-XW19-SH	China	Ovies aries	Lan et al., 2006
880	DQ677205	DQ677205-XW18-SH	China	Ovies aries	Lan et al., 2006
881	DQ677204	DQ677204-XW11-SH	China	Ovies aries	Lan et al., 2006
882	DQ677203	DQ677203-XW10-SH	China	Ovies aries	Lan et al., 2006
883	DQ677202	DQ677202-XW9-SH	China	Ovies aries	Lan et al., 2006
884	DQ677201	DQ677201-XW8-SH	China	Ovies aries	Lan et al., 2006
885	DQ677200	DQ677200-XW6-SH	China	Ovies aries	Lan et al., 2006
886	DQ677199	DQ677199-XW5-SH	China	Ovies aries	Lan et al., 2006
887	DQ677198	DQ677198-XW3-SH	China	Ovies aries	Lan et al., 2006
888	DQ677197	DQ677197-XW2-SH	China	Ovies aries	Lan et al., 2006
889	DQ677196	DQ677196-XW1-SH	China	Ovies aries	Lan et al., 2006
890	DQ677195	DQ677195-WD28-SH	China	Ovies aries	Lan et al., 2006
891	DQ677194	DQ677194-WD18-SH	China	Ovies aries	Lan et al., 2006
892	DQ677193	DQ677193-WD16-SH	China	Ovies aries	Lan et al., 2006
893	DQ677192	DQ677192-WD10-SH	China	Ovies aries	Lan et al., 2006
894	DQ677191	DQ677191-WD2-SH	China	Ovies aries	Lan et al., 2006
895	DQ677190	DQ677190-TY29-SH	China	Ovies aries	Lan et al., 2006
896	DQ677189	DQ677189-TY24-SH	China	Ovies aries	Lan et al., 2006
897	DQ677188	DQ677188-TY23-SH	China	Ovies aries	Lan et al., 2006
898	DQ677187	DQ677187-TY21-SH	China	Ovies aries	Lan et al., 2006
899	DQ677186	DQ677186-TY19-SH	China	Ovies aries	Lan et al., 2006
900	DQ677185	DQ677185-TY16-SH	China	Ovies aries	Lan et al., 2006
901	DQ677184	DQ677184-TY15-SH	China	Ovies aries	Lan et al., 2006
902	DQ677183	DQ677183-TY14-SH	China	Ovies aries	Lan et al., 2006
903	DQ677182	DQ677182-TY13-SH	China	Ovies aries	Lan et al., 2006
904	DQ677181	DQ677181-TY12-SH	China	Ovies aries	Lan et al., 2006
905	DQ677180	DQ677180-TY11-SH	China	Ovies aries	Lan et al., 2006
906	DQ677179	DQ677179-TY9-SH	China	Ovies aries	Lan et al., 2006
907	DQ677178	DQ677178-TY8-SH	China	Ovies aries	Lan et al., 2006
908	DQ677177	DQ677177-TY2-SH	China	Ovies aries	Lan et al., 2006
909	DQ677176	DQ677176-TY1-SH	China	Ovies aries	Lan et al., 2006
910	DQ677175	DQ677175-TC30-SH	China	Ovies aries	Lan et al., 2006
911	DQ677174	DQ677174-TC29-SH	China	Ovies aries	Lan et al., 2006
912	DQ677173	DQ677173-TC27-SH	China	Ovies aries	Lan et al., 2006
913	DQ677172	DQ677172-TC26-SH	China	Ovies aries	Lan et al., 2006
914	DQ677171	DQ677171-TC21-SH	China	Ovies aries	Lan et al., 2006
915	DQ677170	DQ677170-TC19-SH	China	Ovies aries	Lan et al., 2006
916	DQ677169	DQ677169-TC18-SH	China	Ovies aries	Lan et al., 2006
917	DQ677168	DQ677168-TC16-SH	China	Ovies aries	Lan et al., 2006
918	DQ677167	DQ677167-TC15-SH	China	Ovies aries	Lan et al., 2006
919	DQ677166	DQ677166-TC13-SH	China	Ovies aries	Lan et al., 2006
920	DQ677165	DQ677165-TC10-SH	China	Ovies aries	Lan et al., 2006
921	DQ677164	DQ677164-TC9-SH	China	Ovies aries	Lan et al., 2006
922	DQ677163	DQ677163-TC6-SH	China	Ovies aries	Lan et al., 2006
923	DQ677162	DQ677162-TC5-SH	China	Ovies aries	Lan et al., 2006
924	DQ677161	DQ677161-TC4-SH	China	Ovies aries	Lan et al., 2006
925	DQ677160	DQ677160-TC3-SH	China	Ovies aries	Lan et al., 2006
926	DQ677159	DQ677159-TC2-SH	China	Ovies aries	Lan et al., 2006
927	DQ677158	DQ677158-TC1-SH	China	Ovies aries	Lan et al., 2006
928	DQ677157	DQ677157-T27-SH	China	Ovies aries	Lan et al., 2006
929	DQ677156	DQ677156-T25-SH	China	Ovies aries	Lan et al., 2006
930	DQ677155	DQ677155-T24-SH	China	Ovies aries	Lan et al., 2006
931	DQ677154	DQ677154-T23-SH	China	Ovies aries	Lan et al., 2006
932	DQ677153	DQ677153-T20-SH	China	Ovies aries	Lan et al., 2006
933	DQ677152	DQ677152-T19-SH	China	Ovies aries	Lan et al., 2006
934	DQ677151	DQ677151-T18-SH	China	Ovies aries	Lan et al., 2006
935	DQ677150	DQ677150-T16-SH	China	Ovies aries	Lan et al., 2006
936	DQ677149	DQ677149-T12-SH	China	Ovies aries	Lan et al., 2006
937	DQ677148	DQ677148-T10-SH	China	Ovies aries	Lan et al., 2006
938	DQ677147	DQ677147-T9-SH	China	Ovies aries	Lan et al., 2006
939	DQ677146	DQ677146-T8-SH	China	Ovies aries	Lan et al., 2006
940	DQ677145	DQ677145-T6-SH	China	Ovies aries	Lan et al., 2006
941	DQ677144	DQ677144-T5-SH	China	Ovies aries	Lan et al., 2006
942	DQ677143	DQ677143-T1-SH	China	Ovies aries	Lan et al., 2006
943	DQ677142	DQ677142-QP29-SH	China	Ovies aries	Lan et al., 2006
944	DQ677141	DQ677141-QP22-SH	China	Ovies aries	Lan et al., 2006
945	DQ677140	DQ677140-QP21-SH	China	Ovies aries	Lan et al., 2006
946	DQ677139	DQ677139-QP20-SH	China	Ovies aries	Lan et al., 2006
947	DQ677138	DQ677138-QP17-SH	China	Ovies aries	Lan et al., 2006
948	DQ677137	DQ677137-QP13-SH	China	Ovies aries	Lan et al., 2006
949	DQ677136	DQ677136-QP12-SH	China	Ovies aries	Lan et al., 2006
950	DQ677135	DQ677135-QP11-SH	China	Ovies aries	Lan et al., 2006
951	DQ677134	DQ677134-QP10-SH	China	Ovies aries	Lan et al., 2006
952	DQ677133	DQ677133-QP3-SH	China	Ovies aries	Lan et al., 2006
953	DQ677132	DQ677132-QP1-SH	China	Ovies aries	Lan et al., 2006
954	DQ677131	DQ677131-OL30-SH	China	Ovies aries	Lan et al., 2006
955	DQ677130	DQ677130-OL29-SH	China	Ovies aries	Lan et al., 2006
956	DQ677129	DQ677129-OL27-SH	China	Ovies aries	Lan et al., 2006
957	DQ677128	DQ677128-OL26-SH	China	Ovies aries	Lan et al., 2006
958	DQ677127	DQ677127-OL25-SH	China	Ovies aries	Lan et al., 2006
959	DQ677126	DQ677126-OL24-SH	China	Ovies aries	Lan et al., 2006
960	DQ677125	DQ677125-OL20-SH	China	Ovies aries	Lan et al., 2006
961	DQ677124	DQ677124-OL15-SH	China	Ovies aries	Lan et al., 2006
962	DQ677123	DQ677123-OL13-SH	China	Ovies aries	Lan et al., 2006
963	DQ677122	DQ677122-OL10-SH	China	Ovies aries	Lan et al., 2006
964	DQ677121	DQ677121-OL8-SH	China	Ovies aries	Lan et al., 2006
965	DQ677120	DQ677120-OL7-SH	China	Ovies aries	Lan et al., 2006
966	DQ677119	DQ677119-OL4-SH	China	Ovies aries	Lan et al., 2006
967	DQ677118	DQ677118-OL1-SH	China	Ovies aries	Lan et al., 2006
968	DQ677117	DQ677117-MG29-SH	China	Ovies aries	Lan et al., 2006
969	DQ677116	DQ677116-MG21-SH	China	Ovies aries	Lan et al., 2006
970	DQ677115	DQ677115-MG19-SH	China	Ovies aries	Lan et al., 2006
971	DQ677114	DQ677114-MG17-SH	China	Ovies aries	Lan et al., 2006
972	DQ677113	DQ677113-MG16-SH	China	Ovies aries	Lan et al., 2006
973	DQ677112	DQ677112-MG15-SH	China	Ovies aries	Lan et al., 2006
974	DQ677111	DQ677111-MG14-SH	China	Ovies aries	Lan et al., 2006
975	DQ677110	DQ677110-MG12-SH	China	Ovies aries	Lan et al., 2006
976	DQ677109	DQ677109-MG11-SH	China	Ovies aries	Lan et al., 2006
977	DQ677108	DQ677108-MG9-SH	China	Ovies aries	Lan et al., 2006
978	DQ677107	DQ677107-MG8-SH	China	Ovies aries	Lan et al., 2006
979	DQ677106	DQ677106-MG5-SH	China	Ovies aries	Lan et al., 2006
980	DQ677105	DQ677105-MG3-SH	China	Ovies aries	Lan et al., 2006
981	DQ677104	DQ677104-MG2-SH	China	Ovies aries	Lan et al., 2006
982	DQ677103	DQ677103-MG1-SH	China	Ovies aries	Lan et al., 2006
983	DQ677102	DQ677102-L8-SH	China	Ovies aries	Lan et al., 2006
984	DQ677101	DQ677101-L4-SH	China	Ovies aries	Lan et al., 2006
985	DQ677100	DQ677100-L3-SH	China	Ovies aries	Lan et al., 2006
986	DQ677099	DQ677099-HY31-SH	China	Ovies aries	Lan et al., 2006
987	DQ677098	DQ677098-HY30-SH	China	Ovies aries	Lan et al., 2006
988	DQ677097	DQ677097-HY25-SH	China	Ovies aries	Lan et al., 2006
989	DQ677096	DQ677096-HY23-SH	China	Ovies aries	Lan et al., 2006
990	DQ677095	DQ677095-HY21-SH	China	Ovies aries	Lan et al., 2006
991	DQ677094	DQ677094-HY18-SH	China	Ovies aries	Lan et al., 2006
992	DQ677093	DQ677093-HY17-SH	China	Ovies aries	Lan et al., 2006
993	DQ677092	DQ677092-HY4-SH	China	Ovies aries	Lan et al., 2006
994	DQ677091	DQ677091-GY32-SH	China	Ovies aries	Lan et al., 2006
